# Supplementary material for: Type I IFNs facilitate innate immune control of the opportunistic bacteria Burkholderia cenocepacia in the macrophage cytosol
Source: PLoS Pathog. 2021 Mar 8;17(3):e1009395. doi: 10.1371/journal.ppat.1009395 (PMC7971856; doi:10.1371/journal.ppat.1009395)
Supplement: S1 Raw Data — This spreadsheet contains the raw data used to generate the figures in the manuscript. Raw RNAseq data was deposited in GEO, reference #GSE165020. (XLSX) [file ppat.1009395.s010.xlsx]

## Sheet: Fig 1
1A
	1h	2h	4h	6h	8h
	8.96	12.21	10.91	8.11	6.43
	11.08	14.02	11.22	7.89	6.42
	9.45	11.78	9.63	7.24	7.01
1B
Ifnb1	1h	4h	8h	12h	Rsad2	1h	4h	8h	12h	Cxcl10	1h	4h	8h	12h
	2.33	4.08	2.27	1.26		0.93	1.44	2.72	2.28		0.48	4.87	7.49	2.28
	2.54	4.63	2.74	1.94		0.93	1.72	1.7	3.21		0.62	5.41	5.81	3.21
	3.01	4.47	3.08	1.11		0.19	1.34	1.34	3.25		0.71	5.62	6.77	3.25
							1.01	3.31	3.13
							0.13	3.39
1C						1D	% weight from time = 0
	Days p.i.	WT	Ifnar1-/-				hours p.i.	WT					Ifnar1-/-
	1	1					0:00:00	100	100	100	100	100	100	100	100	100	100
	1.5	1					12:00:00	100.403	98.4375	98.8189	98.3051	100.427	91.4754	95.2239	96.129	95.7704	96.4602
	1.5	1					24:00:00	100	98.8281	100.394	99.5763	101.709	87.8688	94.3284	91.6129	93.6556	94.3953
	1.5	1					36:00:00	99.1936	98.0469	100.787	99.5763	102.992	86.8852	92.8358	85.1613	85.8006	94.3953
	1.5	1					60:00:00	99.1936	98.0469	101.181	98.7288	103.419	93.4426	96.1194	90.3226	90.6344	96.7552
	2	1
	2	1
	2	1				1E	Spot Area/Cell
	3	1	1				WT	Ifnar1-/-
	3	1	1				2.19	22.27
	3.5	1	1				1.6	23.88
	4.5		1				1.51	23.02
	7.5	0	0				1.84	22.93
	7.5	0	0				1.58	23.91
	7.5		0				9.01	13.8
	7.5		0				8.72	14.62
	7.5		0				8.97	15.36
	7.5		0				8.66	16.31
							8.35	16.18
								15.47
								15.99
								15.11
								15.94
								15.63

## Sheet: Fig 2
2A		IFNbeta					IFNgamma
	-IFN	6.91	6.1	6.27	5.52	5.38	5.91	5.48	6.43	6.84	6.21
	1h	6.39	5.73	5.85	6.33	6.14	6	6.34	5.82	5.17	6.5
	4h	4.21	5.69	4.55	4.3	4.55	5.99	6.42	6.03	4.89	5.31
	8h	3.74	3.82	3.1	3.73	3.15	5.84	5.33	5.9	6.16	5.21
	24h	3.38	4	3.33	4.12	3.74	5.98	5.61	6.1	6.41	5.75
2B		IFNbeta					IFNgamma
	-IFN	6.83	6.26	6.36	7	6.2	6.05	6.26	6.24	6.26	5.77
	1	6.52	6.36	6.48	6.48	6.17	6.39	6.26	6.31	6.41	5.87
	4	5.2	6.35	5.76	5.27	5.44	6.05	6.29	5.61	5.68	6
	8	3	4.62	3.67	3.2	4.38	5.69	6.24	6.19	5.61	5.79
	24	3.42	3.6	3.33	3.6	3	6.26	6.34	6.32	5.88	6
2C									2D
iBMDMs	WT	Ifnar1-/-	BMDMs	WT	Ifnar1-/-	pMacs	WT	Ifnar1-/-		WT	Ifnar1-/-
	1.68333	7.46667		1.3	3.26667		6.26667	14.3333		3	49
	1.58333	8.63333		0.666667	2.96667		2.96667	15.3333		1.5	32
	1.54	6.93333		0.3	2.9		6.76667	10.3333		9	42
	1.95667	8.06667		1.1	3.43333		6.23333	14.3333		12	29
	1.06333	5.7		0.7	3.13333		3.4	13.3333		7.86	38
							7.26667	12
							5.03333	13.6667
							5.66667	15.6667
							6.9	16
							6.86667	16.3333
2G
		WT			IFNAR1 KO
	1:00:00	30333.3	42666.7	66000	66666.7	51666.7	52666.7
	2:00:00	1200	2700	5800	3500	4600	4866.67
	4:00:00	24666.7	17666.7	14333.3	31000	19000	11333.3
	8:00:00	390000	333333	486667	273333	293333	236667
	12:00:00	140000	330000	405000	373333	290000	236667
	16:00:00	463333	486667	523333	396667	603333	320000
	20:00:00	1.33333e+06	1400000	2.16667e+06	3.56667e+06	3.46667e+06	3.33333e+06

## Sheet: Fig 3
3A				3B
	WT	Ifnar1-/-	WT +IFNγ		WT	Ifnar1-/-	WT +IFNγ
	2.4	7.15	2.63		6.16	7.15	2.84
	2.13	6.82	1.14		5.55	6.82	2.1
	3.07	6.01	2.74		6.34	6.01	1.78
	2.73	6.52	2.19		6.58	5.87	2.33
	3.24	6.46	3.17		6.11	6.5	3.22
3C
	Time post-infection (h)	BL6 WT							BL6 WT+HIS							IFNRKO WT							IFNRKO WT+HIS
	1	1	1	1	1	1	1	1	1	1	1	1	1	1	1	1	1	1	1	1	1	1	1	1	1	1	1	1	1
	1.66667	1.48296	1.33747	1.26099	1.14314	1.06722	1.07161	1.06722	1.46633	1.38004	1.36598	1.28896	1.08759	1.13144	1.08759	1.44158	1.20732	1.2973	1.24481	1.09521	1.0846	1.07371	1.4228	1.36418	1.36109	1.23587	1.12401	1.08209	1.09201
	2.33333	1.65668	1.46519	1.33864	1.19133	1.15908	1.14585	1.15908	1.70506	1.567	1.54897	1.43611	1.24423	1.28655	1.24423	1.5836	1.26896	1.3743	1.33161	1.19479	1.18317	1.17452	1.5696	1.50026	1.51963	1.36267	1.26151	1.18053	1.24834
	3	1.78685	1.56267	1.39497	1.20313	1.26786	1.37921	1.26786	1.92917	1.73684	1.71902	1.57311	1.41394	1.69763	1.41394	1.62101	1.31654	1.4462	1.38277	1.25233	1.44772	1.24739	1.6941	1.66992	1.65698	1.45228	1.37803	1.49057	1.41764
	3.66667	1.90594	1.63413	1.45804	1.25795	1.39737	1.39095	1.39737	2.14848	1.91755	1.91478	1.72062	1.62953	1.81279	1.62953	1.66682	1.39339	1.51101	1.44143	1.31593	1.45879	1.35529	1.79008	1.87762	1.84234	1.55687	1.52368	1.62456	1.62331
	4.33333	1.99217	1.73034	1.51221	1.34192	1.53925	1.46605	1.53925	2.36277	2.14926	2.12094	1.93284	1.9237	2.07687	1.9237	1.71171	1.48252	1.61489	1.47925	1.40525	1.55778	1.48172	1.93558	2.16188	2.03129	1.71002	1.70463	1.88086	1.8767
	5	2.17204	1.85727	1.5894	1.43676	1.68992	1.57298	1.68992	2.68903	2.43755	2.41265	2.23879	2.26098	2.39575	2.26098	1.81547	1.60988	1.73234	1.54559	1.47583	1.68085	1.59974	2.27791	2.57862	2.2807	1.87385	1.95859	2.26769	2.1861
	5.66667	2.3589	1.95411	1.70315	1.55018	1.84839	1.71133	1.84839	3.04882	2.7691	2.81239	2.66662	2.64354	2.86316	2.64354	1.92938	1.72442	1.87443	1.62599	1.54372	1.81777	1.69392	2.57212	3.1329	2.67646	2.14668	2.19464	2.68811	2.54439
	6.33333	2.51532	2.07536	1.78727	1.67746	1.96828	1.84706	1.96828	3.52026	3.18156	3.29206	3.17975	3.03394	3.42887	3.03394	2.09451	1.86708	2.04271	1.69857	1.62795	1.95493	1.79317	3.00819	3.83878	3.16197	2.47482	2.50072	3.2552	2.93277
	7	2.70835	2.17546	1.85297	1.78986	2.1333	1.97048	2.1333	4.10783	3.67317	3.87523	3.77268	3.49507	3.99729	3.49507	2.2599	2.00098	2.19453	1.80684	1.67978	2.0895	1.90003	3.4631	4.7346	3.68322	2.81645	2.71516	3.81805	3.40174
	7.66667	2.86917	2.28536	1.93596	1.94511	2.27411	2.11085	2.27411	4.81138	4.26422	4.53971	4.48658	3.96555	4.67414	3.96555	2.39795	2.11369	2.30876	1.91151	1.73653	2.22128	2.00162	3.93506	5.68373	4.36879	3.27697	3.00141	4.44785	3.87032
	8.33333	3.07747	2.35861	1.98724	2.05781	2.399	2.25429	2.399	5.55418	4.94683	5.18948	5.27363	4.33143	5.25553	4.33143	2.57823	2.28803	2.40606	1.97854	1.77311	2.44691	2.09437	4.27943	6.73331	5.10032	3.69475	3.26457	5.03008	4.24863
	9	3.2955	2.49625	2.02861	2.19435	2.52505	2.36127	2.52505	6.3259	5.70092	5.77617	6.15216	4.74562	5.92249	4.74562	2.74434	2.42855	2.49277	2.0463	1.81719	2.62732	2.21208	4.6633	7.84901	5.83516	4.2128	3.5359	5.52317	4.64403
	9.66667	3.44961	2.63803	2.03508	2.31345	2.67383	2.519	2.67383	7.33437	6.57884	6.44455	6.92359	4.97159	6.41198	4.97159	2.8291	2.55602	2.52965	2.08165	1.87699	2.79852	2.29598	4.96893	9.01355	6.62747	4.68351	3.76616	6.01877	4.94314
	10.3333	3.63705	2.81338	2.05898	2.43318	2.7719	2.64324	2.7719	8.13508	7.53044	7.11704	7.50957	5.28432	6.90345	5.28432	2.86376	2.7056	2.48952	2.12518	1.88904	2.87215	2.38102	5.04768	10.3057	7.26741	5.09203	3.99814	6.42145	5.23361
	11	3.78452	3.0061	2.04523	2.54026	2.86005	2.7509	2.86005	9.29282	8.56565	7.79087	8.24938	5.47387	7.46485	5.47387	2.96796	2.82735	2.56512	2.14975	1.90317	3.09998	2.521	5.37052	11.5567	7.94418	5.55368	4.18759	6.77351	5.50869
	11.6667	3.97985	3.19542	2.01752	2.65925	2.95485	2.79646	2.95485	10.0702	9.54912	8.34858	8.84308	5.65135	7.90247	5.65135	3.01823	2.92862	2.51736	2.22013	1.91262	3.15757	2.65273	5.57859	12.8889	8.58616	5.98052	4.34235	7.0958	5.72688
	12.3333	4.08237	3.36877	1.9784	2.7889	3.02949	2.9792	3.02949	11.1105	10.4499	8.73317	9.54867	5.72045	8.21733	5.72045	3.13477	3.05266	2.5621	2.21854	1.91574	3.32106	2.72575	5.71496	14.3142	9.07649	6.22513	4.57156	7.30861	5.98534
	13	4.2947	3.52765	1.95447	2.90677	3.06253	3.04016	3.06253	12.2478	11.2526	9.0159	9.979	5.76184	8.48012	5.76184	3.17533	3.19058	2.56877	2.24369	1.91546	3.438	2.81218	5.92623	15.4558	9.62831	6.57776	4.88107	7.5298	6.21378
	13.6667	4.48611	3.71607	1.9379	2.93935	3.1493	3.12691	3.1493	13.1382	11.9287	9.18776	10.2216	5.75808	8.84375	5.75808	3.18644	3.26929	2.58582	2.24657	1.95238	3.54737	2.94995	6.10145	16.6494	10.0359	6.86888	5.03306	7.68999	6.42234
	14.3333	4.71329	3.83813	1.89339	3.03977	3.19095	3.21439	3.19095	13.8267	12.5758	9.22075	10.1734	5.87856	9.17836	5.87856	3.18435	3.36805	2.54108	2.24689	1.94965	3.53272	3.10919	6.16036	17.7104	10.3369	7.027	5.06949	7.94754	6.44207
	15	4.95348	4.0037	1.86911	3.13613	3.24701	3.32041	3.24701	14.8162	12.7989	9.31746	10.2088	5.94117	9.10623	5.94117	3.23204	3.4635	2.51735	2.23977	1.90659	3.62118	3.16031	6.16225	18.3428	10.4155	7.2386	5.08822	7.83399	6.41914
	15.6667	5.19351	4.08012	1.84072	3.19294	3.3086	3.39043	3.3086	15.0271	12.953	9.41232	10.5802	5.97399	9.17307	5.97399	3.22704	3.48039	2.4368	2.21538	1.91949	3.6716	3.27988	6.13347	19.0718	10.5548	7.35558	4.92084	7.72477	6.3549
	16.3333	5.44694	4.16324	1.77551	3.1821	3.22667	3.33064	3.22667	15.5491	13.1657	9.17407	10.6348	5.82413	9.08801	5.82413	3.23819	3.55801	2.37572	2.19577	1.92257	3.67105	3.3061	6.08816	19.8868	10.6862	7.64887	4.8501	7.64655	6.30437
	17	5.70809	4.22791	1.72159	3.20835	3.24052	3.42263	3.24052	15.4944	13.1038	9.37866	10.8525	5.7131	8.91438	5.7131	3.17446	3.63073	2.28372	2.16451	1.8798	3.76936	3.37671	6.03591	20.5953	10.4914	7.53057	4.8117	7.67486	6.25611
	17.6667	5.96032	4.32514	1.68308	3.13294	3.23962	3.32715	3.23962	15.927	13.0253	9.33311	10.9695	5.64966	9.00544	5.64966	3.17567	3.71134	2.22785	2.12361	1.87365	3.71915	3.49503	6.12452	20.8439	10.5629	7.60106	4.682	7.72242	6.09298
	18.3333	6.14612	4.3746	1.65581	3.15391	3.20659	3.33713	3.20659	15.8582	13.1638	9.2948	10.9793	5.62354	8.75891	5.62354	3.13025	3.73094	2.19304	2.12457	1.86466	3.81489	3.62253	6.12317	20.6778	10.5284	7.50644	4.58209	7.3851	6.12364
	19	6.36565	4.40325	1.60222	3.06615	3.17697	3.37366	3.17697	16.1754	13.0794	9.36098	10.7419	5.5771	8.75133	5.5771	3.10861	3.72009	2.18199	2.08199	1.83882	3.81522	3.62101	6.02122	20.5657	10.3785	7.43831	4.5799	7.15888	6.02966
	19.6667	6.63226	4.32089	1.57526	3.09358	3.17558	3.32048	3.17558	15.9048	12.9726	9.2957	10.6671	5.53821	8.35605	5.53821	3.07941	3.68223	2.10194	2.06265	1.84282	3.88199	3.64927	6.00626	20.7429	10.2482	7.41573	4.65907	7.07446	5.94511
	20.3333	6.86408	4.27053	1.54814	3.05675	3.15121	3.60479	3.15121	16.062	12.7049	9.31216	10.4654	5.36999	9.02869	5.36999	3.06675	3.68942	2.05444	2.01636	1.80896	4.08163	3.65971	6.04772	20.5158	10.2561	7.26145	4.73608	7.62816	5.84416
	21	7.12508	4.21993	1.52325	2.99532	3.10188	3.58679	3.10188	15.4528	12.5741	8.95496	10.212	5.43446	8.87582	5.43446	3.0825	3.75123	2.04642	2.01689	1.81311	4.07431	3.69399	5.71816	20.3019	10.0939	7.19396	4.5681	7.61012	5.77556
	21.6667	7.21882	4.14829	1.49263	2.93448	3.06071	3.47516	3.06071	16.0256	12.508	8.85009	9.95478	5.33769	8.33709	5.33769	3.09511	3.73072	1.99171	1.98879	1.81155	3.95456	3.79064	5.5692	20.2265	10.041	6.98786	4.50042	7.31122	5.72284
	22.3333	7.19033	4.10032	1.48605	2.82283	3.07696	3.48114	3.07696	16.081	12.3059	8.5137	9.8738	5.18431	8.19521	5.18431	3.08428	3.78231	1.95208	2.00735	1.82495	3.93724	3.76485	5.52469	20.26	9.97493	6.91102	4.38819	7.18234	5.72631
3D
	Time post-infection (h)	BL6 SPI2							BL6 SPI2+HIS							IFNRKO SPI2							IFNRKO SPI2+HIS
	1	1	1	1	1	1	1	1	1	1	1	1	1	1	1	1	1	1	1	1	1	1	1	1	1	1	1	1	1
	1.66667	1.40946	1.32017	1.37116	1.178	1.09558	1.07484	1.09558	1.42297	1.35824	1.33839	1.26412	1.12603	1.10218	1.12603	1.38791	1.29281	1.35815	1.29373	1.08591	1.0905	1.06286	1.3483	1.3112	1.36978	1.28138	1.10444	1.10999	1.11925
	2.33333	1.62725	1.46627	1.50349	1.24338	1.18221	1.15973	1.18221	1.66665	1.54819	1.50766	1.41411	1.27987	1.26284	1.27987	1.54648	1.40924	1.47183	1.41495	1.17904	1.17209	1.1265	1.48456	1.46452	1.57082	1.41141	1.2511	1.23698	1.26346
	3	1.75439	1.58932	1.5632	1.29068	1.27572	1.40424	1.27572	1.86927	1.75009	1.6631	1.55857	1.3911	1.62452	1.3911	1.58816	1.50203	1.54395	1.46543	1.26503	1.40709	1.15664	1.59186	1.64203	1.72059	1.51329	1.41216	1.55325	1.35051
	3.66667	1.82457	1.66379	1.61331	1.32825	1.34181	1.37603	1.34181	2.0038	1.91292	1.77763	1.66301	1.4905	1.64602	1.4905	1.60281	1.58418	1.59012	1.48763	1.32284	1.37065	1.21447	1.67912	1.81828	1.84826	1.61738	1.54337	1.57815	1.43042
	4.33333	1.86338	1.732	1.6449	1.33578	1.40194	1.37863	1.40194	2.14012	2.04938	1.84247	1.7676	1.59076	1.72519	1.59076	1.59104	1.6713	1.63435	1.52578	1.37041	1.41772	1.22741	1.73408	1.985	1.90903	1.7004	1.66107	1.66542	1.50346
	5	1.92216	1.8149	1.69137	1.36777	1.48459	1.42648	1.48459	2.28525	2.1786	1.92486	1.85133	1.67682	1.83382	1.67682	1.62188	1.76489	1.6683	1.52617	1.41142	1.44759	1.28121	1.84071	2.14735	2.00729	1.73981	1.77063	1.76685	1.55339
	5.66667	1.97372	1.83526	1.71693	1.40295	1.55562	1.49527	1.55562	2.31713	2.28646	1.99445	1.92593	1.75145	1.93174	1.75145	1.62914	1.8601	1.69419	1.54372	1.46064	1.52085	1.29547	1.91763	2.31242	2.0724	1.79608	1.88626	1.92148	1.59265
	6.33333	2.0169	1.92035	1.75996	1.44188	1.63283	1.5536	1.63283	2.41339	2.39398	1.99883	2.02668	1.83922	2.08536	1.83922	1.65234	1.96949	1.75746	1.56815	1.51718	1.6174	1.28819	2.00274	2.52579	2.15048	1.85165	2.0483	2.10698	1.65796
	7	2.0512	1.96427	1.81887	1.47894	1.70381	1.64522	1.70381	2.48386	2.53249	2.15634	2.14217	1.93674	2.29657	1.93674	1.66379	2.07795	1.80747	1.60346	1.58944	1.70673	1.31678	2.10864	2.76614	2.23952	1.91351	2.20355	2.33406	1.73529
	7.66667	2.12462	2.06936	1.87347	1.52639	1.76485	1.72202	1.76485	2.62351	2.68878	2.20885	2.27669	2.05783	2.47284	2.05783	1.75308	2.22703	1.85078	1.63557	1.67788	1.83661	1.3463	2.23362	3.05128	2.35103	2.0131	2.3961	2.56611	1.86819
	8.33333	2.20525	2.17315	1.93845	1.59475	1.8592	1.82906	1.8592	2.78268	2.92755	2.3158	2.41051	2.20584	2.67906	2.20584	1.83827	2.36403	1.9053	1.68449	1.73059	1.96733	1.40156	2.39197	3.39192	2.46224	2.1193	2.60435	2.83935	1.94694
	9	2.29158	2.26491	2.03156	1.6551	1.95335	1.93554	1.95335	3.00942	3.18048	2.37893	2.6145	2.34955	2.95975	2.34955	1.92468	2.54788	1.97607	1.72451	1.81251	2.08844	1.51168	2.54547	3.79129	2.61437	2.22659	2.81371	3.09336	2.05917
	9.66667	2.35208	2.36688	2.1347	1.7191	2.04473	2.02949	2.04473	3.15399	3.44365	2.56715	2.79136	2.47332	3.20978	2.47332	2.03382	2.71927	2.03583	1.76181	1.89009	2.22418	1.55817	2.71891	4.19364	2.73839	2.35678	3.08577	3.37353	2.21305
	10.3333	2.40312	2.51818	2.20141	1.79095	2.14607	2.15246	2.14607	3.38535	3.74045	2.68276	2.98038	2.64377	3.4435	2.64377	2.11528	2.91058	2.10045	1.8114	1.98731	2.39513	1.60436	2.86275	4.61546	2.8933	2.50222	3.37066	3.68589	2.36794
	11	2.47066	2.65253	2.28963	1.87248	2.19406	2.26145	2.19406	3.58845	3.98177	2.81917	3.18295	2.82368	3.70636	2.82368	2.26505	3.1017	2.1588	1.86808	2.06388	2.5041	1.69726	3.06601	5.07597	3.07231	2.65934	3.64121	4.0165	2.53269
	11.6667	2.57768	2.81037	2.3814	1.94857	2.25709	2.3859	2.25709	3.86302	4.2928	2.93992	3.3677	2.9727	4.00325	2.9727	2.39483	3.30283	2.19485	1.93534	2.15046	2.68297	1.74608	3.2107	5.57305	3.30338	2.80556	3.88987	4.40226	2.69742
	12.3333	2.65784	2.95248	2.41314	2.03861	2.34963	2.47508	2.34963	4.05985	4.62618	3.10399	3.58774	3.09342	4.25441	3.09342	2.52662	3.5655	2.29343	1.98102	2.2687	2.84413	1.78411	3.35532	6.05713	3.51097	2.94703	4.11274	4.76886	2.82777
	13	2.75666	3.08275	2.49246	2.12557	2.40195	2.60697	2.40195	4.4457	4.92309	3.27646	3.77044	3.25736	4.46521	3.25736	2.6919	3.78358	2.35273	2.03155	2.37047	2.96902	1.82957	3.64064	6.58708	3.63429	3.09541	4.40887	5.07934	2.91914
	13.6667	2.81491	3.22384	2.57676	2.20397	2.49933	2.77035	2.49933	4.57519	5.29146	3.38811	3.95251	3.4062	4.72125	3.4062	2.81364	4.00584	2.39389	2.09268	2.45167	3.1496	1.89567	3.75259	7.16214	3.82232	3.22399	4.76485	5.42369	3.05522
	14.3333	2.98716	3.39851	2.62576	2.3251	2.53911	2.83908	2.53911	4.93891	5.53211	3.56236	4.13364	3.4883	5.04624	3.4883	2.94276	4.31949	2.44355	2.15146	2.53836	3.32227	1.95997	3.96486	7.6771	3.94987	3.34957	5.04116	5.88454	3.19009
	15	3.09376	3.52882	2.68867	2.39043	2.62049	2.95996	2.62049	5.14668	5.82186	3.6728	4.29747	3.5975	5.1929	3.5975	3.12227	4.5597	2.44807	2.20677	2.71565	3.54625	1.97507	4.08295	8.21991	4.17276	3.48269	5.29867	6.08961	3.31489
	15.6667	3.14001	3.65761	2.71037	2.47058	2.68617	3.0416	2.68617	5.34128	6.09886	3.8392	4.45112	3.69723	5.40714	3.69723	3.25896	4.80851	2.48042	2.27256	2.82055	3.78125	2.03311	4.2387	8.72345	4.25419	3.59236	5.48491	6.3082	3.46199
	16.3333	3.23345	3.80798	2.8124	2.54422	2.72183	3.11169	2.72183	5.6278	6.3741	3.95474	4.59846	3.72671	5.60267	3.72671	3.31569	5.07911	2.51758	2.35167	2.91694	3.93921	2.08446	4.36342	9.11325	4.39166	3.68807	5.58464	6.64678	3.52795
	17	3.39038	3.9618	2.76024	2.61166	2.79652	3.22651	2.79652	5.91012	6.72568	4.05681	4.66378	3.76507	5.64497	3.76507	3.53992	5.32812	2.52297	2.39066	2.98195	4.12866	2.17649	4.54279	9.47129	4.38997	3.74669	5.71567	6.90969	3.60714
	17.6667	3.48662	4.05698	2.77356	2.67214	2.80403	3.30615	2.80403	6.0598	7.05586	4.10772	4.74532	3.78281	5.72472	3.78281	3.67789	5.65943	2.5156	2.39089	3.0734	4.27747	2.24268	4.61616	9.93157	4.45838	3.89447	5.84645	7.10955	3.66436
	18.3333	3.5199	4.1923	2.75316	2.74011	2.86045	3.39837	2.86045	6.13503	7.39301	4.20861	4.88365	3.86739	5.90497	3.86739	3.7769	5.87683	2.55101	2.44876	3.14826	4.38518	2.32184	4.69049	10.1829	4.50673	3.91781	5.90553	7.20482	3.66379
	19	3.65593	4.33801	2.72734	2.7821	2.87513	3.46569	2.87513	6.39308	7.57298	4.17793	4.93702	3.85246	5.8398	3.85246	3.86671	6.1204	2.57508	2.49779	3.18906	4.47593	2.3315	4.67996	10.4558	4.50532	3.87241	5.81241	7.31894	3.73123
	19.6667	3.73467	4.51853	2.69999	2.82373	2.93259	3.56445	2.93259	6.554	7.79419	4.24935	4.98094	3.86988	5.88673	3.86988	3.98078	6.39208	2.56948	2.5053	3.23887	4.57201	2.32745	4.76579	10.6066	4.59687	3.90086	5.88066	7.43384	3.74791
	20.3333	3.70616	4.6885	2.70847	2.87126	2.90173	3.92339	2.90173	6.77387	7.97005	4.21284	5.00241	3.87087	6.41775	3.87087	4.04381	6.53127	2.54831	2.56058	3.28935	5.01839	2.29113	4.93339	10.9126	4.60736	3.90688	5.86921	7.90975	3.76463
	21	3.76574	4.76243	2.69038	2.91937	2.88233	3.87706	2.88233	7.05356	8.15713	4.22317	5.07937	3.85754	6.43358	3.85754	4.31048	6.67321	2.53609	2.58169	3.26403	4.99804	2.28689	5.03858	11.017	4.53467	3.97778	5.95134	7.85479	3.73685
	21.6667	3.86973	4.89587	2.642	2.93725	2.91739	3.85739	2.91739	7.13812	8.23337	4.22212	5.07094	3.83682	6.36419	3.83682	4.41369	6.78025	2.53454	2.56669	3.25028	4.92247	2.29699	5.12507	11.1172	4.61232	3.90481	5.92919	7.79674	3.79908
	22.3333	3.9004	5.07341	2.70568	2.95428	2.95173	3.91135	2.95173	7.31337	8.38436	4.25309	5.0747	3.77464	6.30562	3.77464	4.51094	6.98276	2.50892	2.57702	3.19961	5.00271	2.2828	5.20879	11.3157	4.54585	4.06717	5.81059	7.80287	3.87229

## Sheet: Fig 4
RNAseq data has been uploaded to GEO: REFERENCE# GSE165020.

## Sheet: Fig 5
5A												5D
Rnf31	WT					Ifnar1-/-							WT, NI			WT, J2315					Rnf31+/-, NI			Rnf31+/-, J2315					Rbck1-/-, NI			Rbck1-/-, J2315
2h	1.0402	1.7586	1.2933	1.4075	0.9247	0.5127	0.4462	0.6824	0.4714	0.6392		3:00:00	0.17866	0.236298	0.123917	3.5048	3.18031	2.77645	4.15919	3.7305	1.34995	1.20804	0.951751	4.21824	3.52618	3.35817	3.13727	3.01919	0.926562	0.917023	0.742036	2.0962	1.81919	1.77671	1.83723	1.83828
4h	2.2312	3.1476	2.5293	2.3077	2.085	0.7814	0.5482	0.7241	0.6115	0.7436		3:30:00	0.0830116	0.108963	0.135972	3.8748	3.28903	3.1874	4.11411	4.34151	1.12145	0.967798	0.807004	4.4266	3.75422	3.22303	2.83136	2.92568	0.812597	0.835628	0.559488	2.40372	1.73841	1.76839	1.75022	1.62378
6h	4.7238	3.8417	3.2983	4.3371	3.5974	1.184	0.8714	0.9652	1.1167	0.7958		4:00:00	0.131304	0.0637049	0.0427983	4.01845	3.73027	3.46682	4.68905	4.20309	0.860735	1.02951	0.658479	4.62864	4.33078	3.19311	2.77737	2.89354	0.726269	0.803196	0.507853	2.62592	1.78831	1.74795	1.91194	1.52843
8h	3.7149	3.3847	3.4928	2.9981	3.7215	1.2651	1.3841	1.2284	1.0147	0.9543		4:30:00	0.148148	0.0534979	0.0632184	3.98481	3.90127	3.14254	4.66638	4.44434	0.787379	0.80213	0.684887	4.42846	3.82692	3.18027	2.86696	3.19466	0.650406	0.739238	0.542963	2.49764	1.63714	1.52529	1.94564	1.57505
												5:00:00	0.157459	0.0796748	0.0482595	4.0416	3.85795	2.99513	4.36288	3.83698	0.743689	0.803815	0.580315	4.71336	3.83431	3.21858	2.49732	3.03282	0.614422	0.751608	0.520121	2.46959	1.78795	1.65065	1.90157	1.61392
Rbck1	WT					Ifnar1-/-						5:30:00	0.133394	0.082864	0.0229068	3.85146	4.21232	3.21552	4.42775	4.71492	0.745597	0.785525	0.559552	4.28097	3.7519	2.91601	2.66727	2.67777	0.601879	0.676686	0.555887	2.72523	1.92085	1.69733	1.44644	1.80609
2h	0.5214	0.7662	0.6197	1.0043	0.8841	0.6814	0.5433	0.7294	0.5471	0.9352		6:00:00	0.175595	0.0619539	0.0217822	3.87649	3.90205	3.75355	4.97977	4.76655	0.717602	0.765324	0.516693	4.73486	3.96528	3.01479	3.11857	2.68328	0.652461	0.668036	0.468657	2.48587	2.25096	1.9721	1.71178	1.80233
4h	1.7341	2.1084	1.4529	1.4224	1.3915	1.2522	0.8457	0.9315	1.074	1.5243		6:30:00	0.0995074	0.0470219	0	4.26733	3.83635	3.69317	4.93214	4.43847	0.593843	0.541145	0.450079	4.30626	3.83389	3.26148	2.93148	2.96709	0.559497	0.691358	0.401792	2.50915	2.23367	2.08892	1.74144	1.86486
6h	2.3791	3.0648	2.5932	2.3187	3.5974	1.192	1.2643	0.9133	1.2614	1.0745		7:00:00	0.137331	0.0677966	0.0136187	4.51622	3.57543	3.62994	5.62735	4.32586	0.67753	0.549333	0.392599	4.10927	3.37639	3.14342	2.92676	2.94535	0.62621	0.74792	0.39166	2.69539	2.3749	2.00142	1.75045	2.09071
8h	2.4812	1.9674	2.1836	2.7741	2.3416	1.2874	1.5084	0.9278	1.1147	1.3674		7:30:00	0.13417	0.0683371	0.0322275	4.68852	3.94902	3.76761	5.2478	4.51289	0.480207	0.617496	0.473186	4.14517	3.79131	3.56683	3.01859	3.34443	0.58524	0.745592	0.378753	2.97442	2.43868	2.21955	1.93047	2.24062
												8:00:00	0.113744	0.0670686	0.00660377	4.29496	4.01773	3.99552	5.9019	4.67282	0.513722	0.473183	0.489633	4.96163	3.7272	3.47291	2.65399	2.9358	0.513473	0.782211	0.493151	3.18599	2.23657	2.02199	2.22182	2.31278
5B												8:30:00	0.108007	0.058131	0.0238971	4.38534	3.93327	4.08855	6.04415	4.60442	0.458617	0.533722	0.400947	4.52704	3.77462	3.51506	2.90018	3.12107	0.638681	0.798126	0.457031	2.91379	2.90123	2.30469	2.27338	2.40889
Sharpin	WT					Ifnar1-/-						9:00:00	0.0968635	0.0641399	0.020165	4.45105	4.30551	4.32635	5.82795	5.16897	0.46798	0.486733	0.475194	4.80242	3.80917	3.56727	2.68727	3.15333	0.676806	0.797971	0.48319	2.88146	2.72576	2.25972	2.35785	2.30714
2h	1.0762	1.3933	0.8127	1.1662	1.3471	0.948	1.1169	0.8617	1.384	1.2075		9:30:00	0.0862069	0.0795372	0.00546946	5.58219	4.21979	4.77787	6.03749	5.32791	0.509953	0.416129	0.492572	5.52674	3.89877	4.08162	2.83917	3.55281	0.729306	0.89667	0.499607	3.19063	3.00557	2.55911	2.35018	2.72927
4h	1.4628	1.6228	1.752	1.5903	1.6722	1.4921	1.6318	1.4442	1.3724	1.7672		10:00:00	0.105055	0.123753	0	5.67237	4.25043	4.70431	6.4039	5.67675	0.453333	0.371611	0.510406	5.70621	4.09884	4.08637	3.13285	3.76453	0.727753	0.777588	0.592126	3.19029	2.71055	2.85652	2.31664	2.64706
6h	1.7287	1.6923	1.9841	1.6472	1.7154	1.6227	1.738	1.7934	1.9725	1.5017		10:30:00	0.0969337	0.111002	0.0204263	5.57754	5.11025	4.74327	6.80651	6.00796	0.426386	0.411355	0.494592	5.86624	4.28735	4.5955	2.76881	4.46686	0.773656	0.762351	0.596991	3.70474	3.53388	3.01051	2.52788	2.9634
8h	2.1642	1.9524	1.683	1.7611	2.0348	1.8275	1.5916	1.9924	1.7542	1.6654		11:00:00	0.104902	0.102392	0	6.07213	4.83921	5.39763	7.02062	5.83571	0.347989	0.275534	0.480392	5.96264	4.93272	5.09154	3.11421	4.15517	0.757238	0.667794	0.774502	3.71002	3.49439	3.11262	2.972	3.00431
												11:30:00	0.118677	0.102786	0	6.61572	5.35932	5.06112	7.54604	6.15568	0.425394	0.266829	0.40622	6.39013	4.68013	5.0099	3.35537	3.97959	0.746979	0.697177	0.796223	4.33949	4.25596	3.38446	2.8729	3.08209
5C												12:00:00	0.0904762	0.143266	0	7.65727	5.78487	5.47324	7.21442	6.50794	0.406966	0.3	0.469591	6.2367	5.64449	5.08777	3.51971	5.12	0.755589	0.687822	0.823071	4.06763	4.12399	3.73475	3.07092	3.34505
WT	Rnf31+/-	Rbck1-/-	Sharpin-/-									12:30:00	0.142992	0.129612	0	8.53521	6.11616	6.03837	6.88707	7.07512	0.476937	0.410433	0.412341	6.53312	5.95304	6.48856	4.04074	4.96552	0.741692	0.598268	0.78	3.90694	4.43952	3.41788	3.38305	3.47701
70.2164	118.698	135.952	96.7077									13:00:00	0.0957747	0.107446	0.00764656	8.64105	5.85135	6.98652	7.71095	7.78746	0.37788	0.410945	0.332322	7.12094	6.81947	6.22956	3.91101	5.02008	0.66143	0.633841	0.701529	4.64165	4.05951	4.07922	3.20128	3.615
59.5776	113.693	149.32	81.3769									13:30:00	0.0705009	0.10566	0.00674536	9.0842	7.19003	7.31977	7.58303	7.63564	0.380776	0.277157	0.316832	7.67421	6.99175	6.92836	4.8895	5.73855	0.637727	0.577206	0.631579	4.57938	4.43052	4.02428	3.49908	3.86383
60.8422	113.483	140.813	95.4038									14:00:00	0.128913	0.11571	0.00502513	9.03879	6.71	7.71393	7.41345	8.54766	0.362657	0.358	0.363908	8.32702	7.71059	7.63221	5.32651	6.34459	0.695364	0.765653	0.583192	4.59191	4.71503	4.6642	3.65822	4.10022
61.0318	114.058	146.202	108.837									14:30:00	0.108614	0.0695088	0.00570497	9.80241	7.03151	8.15289	8.56966	9.12412	0.289894	0.305732	0.309665	9.90083	8.86144	8.34466	6.01113	6.7357	0.452261	0.625355	0.601762	4.81961	5.67313	4.86442	4.11467	4.53933
61.7797	120.439	131.551	115.056									15:00:00	0.129302	0.0362117	0	10.3262	7.82208	9.35908	9.66126	9.20597	0.401415	0.288253	0.255132	9.79951	9.58423	9.31635	6.77694	7.01652	0.487511	0.558027	0.532743	5.37626	5.81216	5.31118	4.65377	5.19484
												15:30:00	0.122044	0.08829	0.00656276	10.8565	7.9295	9.53312	10.846	10.0308	0.391577	0.253922	0.287402	10.1343	10.5144	10.3321	7.69711	8.07594	0.333901	0.527831	0.482511	5.75769	6.42703	5.87169	4.77286	5.96501
5E												16:00:00	0.0604089	0.0333025	0.00722892	11.8059	8.90587	10.2469	10.3316	11.3168	0.339744	0.209144	0.300781	11.4847	11.8715	11.1953	10.0392	8.25631	0.575655	0.406312	0.541744	6.1236	7.09991	6.50703	5.08646	6.51165
Lgals3bp	WT					Ifnar1-/-						16:30:00	0.119137	0.0767808	0	12.1272	10.1797	11.493	11.2902	11.4374	0.322756	0.210425	0.322298	13.5407	12.8678	12.385	11.7833	9.28446	0.651218	0.386473	0.513489	7.44227	8.57841	7.67207	6.19272	7.73275
2h	0.4926	0.3724	0.5337	0.3378	0.5915	0.2964	0.3461	0.3882	0.2916	0.651		17:00:00	0.0875706	0.0517082	0	13.3078	9.50953	11.7449	12.3006	11.0536	0.315603	0.214925	0.266732	14.8983	13.99	13.9892	12.0139	10.1795	0.349533	0.273511	0.221429	8.50717	10.8372	9.48102	7.21132	8.50324
4h	1.1699	1.2041	1.0974	1.6722	1.4084	0.6217	0.4284	0.4002	0.3766	0.4814		17:30:00	0.0945693	0.0314233	0.0267423	13.6729	11.732	12.4901	13.1186	12.7336	0.27193	0.165226	0.188492	16.6405	15.6975	14.8816	14.0122	11.8769	0.418018	0.351449	0.444015	11.9641	11.4286	10.1526	8.06294	9.3306
6h	1.9817	1.834	2.0043	1.7243	2.2074	0.5846	0.335	0.7154	0.5533	0.5164		18:00:00	0.143803	0.0662252	0.0148638	14.9737	12.6979	13.9601	14.3748	13.1838	0.274935	0.161665	0.122561	19.2119	17.908	16.67	16.9595	13.7778	0.315942	0.224085	0.547317	12	12.4072	9.66216	9.50616	11.6664
8h	2.7216	3.042	2.8424	3.3847	2.6049	0.6127	0.538	0.4175	0.3644	0.5016		18:30:00	0.0995215	0.0498562	0.0147905	15.1774	13.6008	15.2338	15.8959	15.1068	0.309711	0.136585	0.0761218	21.2918	20	18.7362	19.5811	16.4389	0.172442	0.141414	0.365245	13.7125	13.8357	11.6562	11.8431	12.6173
												19:00:00	0.120553	0.0630373	0.0232365	16.7055	15.8174	16.1127	16.6834	16.1291	0.290043	0.103415	0.0758294	23.8846	21.9603	20.6538	22.2978	18.0342	0.211792	0.179269	0.274854	14.0232	14.8766	12.8499	14.7521	13.1107
5F												19:30:00	0.0813726	0.0931135	0.0167084	18.6723	17.1648	18.3444	17.7185	18.1741	0.252393	0.0976331	0.0898345	25.7779	24.6817	22.498	23.8861	20.2579	0.304217	0.169843	0.345485	16.0068	16.758	14.5719	16.5965	15.4417
LC3	NTC	si-LGALS3BP	si-p62	Formalin-killed	Ub	NTC	si-LGALS3BP	si-p62	Formalin-killed			20:00:00	0.20073	0.10989	0.0405063	19.5862	18.2944	20.0718	18.4007	19.4785	0.21743	0.115499	0.0717092	27.4636	27.2333	26.7635	27.3812	22.7692	0.0796943	0.0522876	0.166295	18.1443	18.5259	16.3517	18.9031	17.1881
	19.5293	11.7261	18.1589	1.29874		5.69606	4.51003	5.04414	1.29874			20:30:00	0.105796	0.0937043	0.0416305	20.8653	20.2615	20.4444	20.2889	20.346	0.202156	0.084878	0.136811	31.0523	29.4883	27.9619	30.3949	26.0982	0.185885	0.118804	0.323137	20.1118	21.5162	19.6726	20.602	19.2444
	15.2536	7.88295	5.26316	1.47189		5.54677	2.36489	3.50877	0			21:00:00	0.0982226	0.0764045	0.0357454	21.4991	21.3222	20.6283	23.0639	21.4921	0.109075	0.085004	0.100498	33.0914	31.8174	28.8927	32.9605	28.5065	0.0374037	0.0557276	0.175781	22.691	24.7232	22.7324	23.2058	21.6411
	20.2922	11.8375	0	0		7.60958	5.38068	1.35201	0			21:30:00	0.0982659	0.0255418	0.0303301	21.6596	22.0632	22.9041	24.1389	21.236	0.0772608	0.0793781	0.0317848	35.0807	33.106	32.9381	36.9107	32.2521	0.0659631	0.105119	0.254609	25.5819	27.8664	24.8256	26.2439	23.432
	22.4747	11.3955	10.6654	0		10.2158	7.84714	1.47109	1.00038			22:00:00	0.0776699	0.0507534	0.0491196	22.5474	24.4504	23.1913	21.9907	21.1855	0.137543	0.0630631	0.0415035	36.5931	34.1484	33.2102	36.516	34.9167	0.237082	0.174616	0.359602	29.7454	30.9608	27.5443	29.0093	26.721
		19.0805	10.7898	1.34841			6.13604	2.17557	0.841274			22:30:00	0.056213	0.0436187	0.042186	27.5636	28.1237	24.9825	22.7674	24.6685	0.152306	0.0752864	0.0662055	36.8104	34.8695	35.3792	37.8694	36.2093	0.273723	0.271407	0.51767	31.4298	32.4976	30.759	32.3544	29.0602
		6.52671					8.39541
		0					0.782069
		16.5051					6.94951
		10.5263					6.57895
		18.0245					5.40735
		11.2689					4.50755

## Sheet: Fig 6
6A												6C
	WT			Ifnar1-/-			Irf3-/-						WT, J2315					Ifnar1-/-, J2315
Bc	4.467	4.765	4.403	3.51	3.693	2.69	1.67	1.879	1.014			3:00:00	3.5048	3.18031	2.77645	4.15919	3.7305	2.938	3.152	3.314	3.572	3.083
KLA	5.825	6.113	6.292	3.824	3.276	4.113	0.967	0.724	0.334			3:30:00	3.8748	3.28903	3.1874	4.11411	4.34151	3.253	3.094	3.365	3.216	3.482
	Trif-/-			Mavs-/-			Sting-/-					4:00:00	4.01845	3.73027	3.46682	4.68905	4.20309	3.127	3.33	3.428	3.582	2.873
Bc	0.884	0.029	0.209	1.609	0.905	0.595	2.913	1.997	1.859			4:30:00	3.98481	3.90127	3.14254	4.66638	4.44434	3.461	3.326	3.501	3.599	3.253
KLA	1.517	1.394	1.141	5.975	5.116	4.971	5.714	6.274	5.937			5:00:00	4.0416	3.85795	2.99513	4.36288	3.83698	4.71336	3.83431	3.21858	2.49732	3.03282
												5:30:00	3.85146	4.21232	3.21552	4.42775	4.71492	4.28097	3.7519	2.91601	2.66727	2.67777
6B												6:00:00	3.87649	3.90205	3.75355	4.97977	4.76655	4.73486	3.96528	3.41479	3.51857	2.68328
MFI	WT	Ifnar1-/-	Irf3-/-	Trif-/-	Mavs-/-	Sting-/-						6:30:00	4.26733	3.83635	3.69317	4.93214	4.43847	4.30626	3.83389	3.26148	2.93148	2.96709
	330	703	728	358	677	557						7:00:00	4.51622	3.57543	3.62994	5.62735	4.32586	4.10927	3.37639	3.14342	2.92676	2.94535
	411	627	659	264	584	501						7:30:00	4.68852	3.94902	3.76761	5.2478	4.51289	4.14517	3.79131	3.56683	3.01859	3.34443
	376	698	704	298	745	573						8:00:00	4.29496	4.01773	3.99552	5.9019	4.67282	4.96163	3.7272	3.47291	2.65399	2.9358
												8:30:00	4.38534	3.93327	4.08855	6.04415	4.60442	4.52704	3.77462	3.51506	2.90018	3.12107
6D												9:00:00	4.45105	4.30551	4.32635	5.82795	5.16897	4.80242	3.80917	3.56727	2.68727	3.15333
	WT			Ifnar1-/-			Irf3-/-					9:30:00	5.58219	4.21979	4.77787	6.03749	5.32791	5.52674	3.89877	4.08162	2.83917	3.55281
Bc	4.842	5.197	4.534	0.593	0.843	0.977	0.034	0.622	0.727			10:00:00	5.67237	4.25043	4.70431	6.4039	5.67675	5.70621	4.09884	4.08637	3.13285	3.76453
KLA	2.378	2.594	2.742	0.097	0.13	0.488	0.187	0.083	0.991			10:30:00	5.57754	5.11025	4.74327	6.80651	6.00796	5.86624	4.28735	4.5955	2.76881	4.46686
	Trif-/-			Mavs-/-			Sting-/-					11:00:00	6.07213	4.83921	5.39763	7.02062	5.83571	5.96264	4.93272	5.09154	3.11421	4.15517
Bc	4.295	4.589	4.074	1.037	0.916	1.851	1.542	1.169	1.365			11:30:00	6.61572	5.35932	5.06112	7.54604	6.15568	6.39013	4.68013	5.0099	3.35537	3.97959
KLA	0.482	0.645	0.559	3.174	2.488	2.761	2.52	2.716	2.813			12:00:00	7.65727	5.78487	5.47324	7.21442	6.50794	6.2367	5.64449	5.08777	3.51971	5.12
												12:30:00	8.53521	6.11616	6.03837	6.88707	7.07512	6.53312	5.95304	6.48856	4.04074	4.96552
6E												13:00:00	8.64105	5.85135	6.98652	7.71095	7.78746	7.12094	6.81947	6.22956	3.91101	5.02008
IFNB1	WT			Ifnar1-/-			Trif-/-					13:30:00	9.0842	7.19003	7.31977	7.58303	7.63564	7.67421	6.99175	6.92836	4.8895	5.73855
Bc	1264	1370	1352	264	213	197	1099	1347	1292			14:00:00	9.03879	6.71	7.71393	7.41345	8.54766	8.32702	7.71059	7.63221	5.32651	6.34459
KLA	1374	1293	1304	182	224	239	312	267	289			14:30:00	9.80241	7.03151	8.15289	8.56966	9.12412	9.90083	8.86144	8.34466	6.01113	6.7357
	Irf3-/-			Mavs-/-			Sting-/-					15:00:00	10.3262	7.82208	9.35908	9.66126	9.20597	9.79951	9.58423	9.31635	6.77694	7.01652
Bc	178	193	188	560	498	512	312	374	350			15:30:00	10.8565	7.9295	9.53312	10.846	10.0308	10.1343	10.5144	10.3321	7.69711	8.07594
KLA	197	204	233	1174	1380	1344	1212	1327	1163			16:00:00	11.8059	8.90587	10.2469	10.3316	11.3168	11.4847	11.8715	11.1953	10.0392	8.25631
												16:30:00	12.1272	10.1797	11.493	11.2902	11.4374	13.5407	12.8678	12.385	11.7833	9.28446
CXCL10												17:00:00	13.3078	9.50953	11.7449	12.3006	11.0536	14.8983	13.99	13.9892	12.0139	10.1795
Bc	WT			Ifnar1-/-			Trif-/-					17:30:00	13.6729	11.732	12.4901	13.1186	12.7336	16.6405	15.6975	14.8816	14.0122	11.8769
KLA	5271	5639	4813	716	633	750	4752	4628	5106			18:00:00	14.9737	12.6979	13.9601	14.3748	13.1838	19.2119	17.908	16.67	16.9595	13.7778
	5188	5943	5228	1027	833	810	1227	1078	1164			18:30:00	15.1774	13.6008	15.2338	15.8959	15.1068	21.2918	20	18.7362	19.5811	16.4389
Bc	Irf3-/-			Mavs-/-			Sting-/-					19:00:00	16.7055	15.8174	16.1127	16.6834	16.1291	23.8846	21.9603	20.6538	22.2978	18.0342
KLA	812	735	631	1197	1350	1062	701	648	759			19:30:00	18.6723	17.1648	18.3444	17.7185	18.1741	25.7779	24.6817	22.498	23.8861	24.957
	637	718	503	4972	5037	4528	5794	4855	4627			20:00:00	19.5862	18.2944	20.0718	18.4007	19.4785	28.512	31.685	27.741	27.482	27.471
												20:30:00	20.8653	20.2615	20.4444	20.2889	20.346	30.418	34.251	30.741	30.3949	30.156
TNF												21:00:00	21.4991	21.3222	20.6283	23.0639	21.4921	33.851	32.994	32.642	32.587	33.91
Bc	WT			Ifnar1-/-			Trif-/-					21:30:00	21.6596	22.0632	22.9041	24.1389	21.236	36.426	35.183	35.811	35.712	36.355
KLA	15465	12337	14505	12972	15991	16734	12995	15247	14302			22:00:00	22.5474	24.4504	23.1913	21.9907	21.1855	38.571	36.912	39.483	37.97	38.841
	13748	15934	16440	11847	16529	15733	14295	13068	16117			22:30:00	25.563	28.1237	24.9825	22.7674	24.6685	40.931	38.452	42.804	40.025	41.849
Bc	Irf3-/-			Mavs-/-			Sting-/-
KLA	14823	15932	12716	13694	12370	16847	15390	13714	14065
	15089	13652	13594	13485	13620	13828	14095	15207	13674

## Sheet: S1 Fig
S1A
Expt1	Days p.i.	WT	Ifnar1-/-	Expt 2	Days p.i.	WT	Ifnar1-/-	Expt 3	Days p.i.	WT	Ifnar1-/-
	4	0			4	0	0		1.5	1	1
	4	0			4	0	0		2	1	1
	4	0			4	0			1.5	1	1
	4	0			4	0			3	1
	1	1			4	0			1.5	1
	1		1		4	0			1		1
	1		1		3	1	1		2.5		1
	4		0		3	1	1		4		0
	1		1		3		1		4		0
	4		0		2.5		1		4		0
					2.5		1		4		0
					2.5		1		4		0
S1B						S1C
Combined	Days p.i.	WT	Ifnar1-/-				WT			Ifnar1-/-
	4	0				IFNb	107.215	86.6121	132.748	181.425	144.82	111.616
	4	0				CXCL10	403.456	819.96	598.353	470.135	1037.94	538.379
	4	0				IL10	55.4444	48.1491	41.7383	44.1888	44.8141	43.1466
	4	0
	1	1
	1		1
	1		1
	4		0
	1		1
	4		0
	4	0	0
	4	0	0
	4	0
	4	0
	4	0
	4	0
	3	1	1
	3	1	1
	3		1
	2.5		1
	2.5		1
	2.5		1
	1.5	1	1
	2	1	1
	1.5	1	1
	3	1
	1.5	1
	1		1
	2.5		1
	4		0
	4		0
	4		0
	4		0
	4		0

## Sheet: S2 Fig
S2A			S2B			S2C			S2D
WT	Ifnar1-/-		WT	Ifnar1-/-		WT	Ifnar1-/-		WT	Ifnar1-/-
238	480		1069	1076		88.31	167.76		356.33	173.67
275	398		1153	1190		45.1	141.29		384.33	205.8
280	379		1138	1067		57.82	109.55		378.33	168.5
			1097	1204		58.71	144.38		365.67	150.5
			1194	1152		71.42	123.94		398	128

## Sheet: S3 Fig
S3A			S3B
	WT	Ifnar1-/-		WT	Ifnar1-/-
	14.8	59.9		42.1	63.4
	21.7	67.4		49.7	69.9
	16.4	48.1		37.4	67.1
S3D
	Wt	Wt Bc 4	Wt Bc 8	Wt Bc 24	IFNAR Bc 4	IFNAR Bc 8	IFNAR Bc 24	Casp1/11 Bc 4	Casp1/11 Bc 8	Casp1/11 Bc 24	LLoMe	Nigericin
	0.122491	1.38252	2.31299	9.69766	0.205181	0.404079	5.58546	0.0265601	0.0498751	2.04836	2.77193	8.15649
	0.10647	1.13867	2.26165	10.1136	0.220315	0.375403	6.28297	0.0356333	0.057994	2.36188	2.81695	7.21933
	0.105156	0.934059	1.97011	9.51505	0.182913	0.345201	6.36469	0.031996	0.070682	2.03479	2.44904	7.14182
	0.115493	0.882146	1.78908	10.2608	0.223063	0.42722	7.91852	0.0298851	0.0610642	2.26333	3.47737	6.05137
S3E	Each replicate performed with 10-fields each
Time Post-Inf	3	3.5	4	4.5	5	5.5	6	6.5	7	7.5	8	8.5	9	9.5	10	10.5	11	11.5	12	12.5	13	13.5	14	14.5	15	15.5	16	16.5	17	17.5	18	18.5	19	19.5	20	20.5	21	21.5	22
wt	1	1.2196	1.25141	1.25981	1.31049	1.32334	1.3861	1.43191	1.5709	1.67152	1.81829	1.97721	2.05982	2.24874	2.3608	2.44433	2.57285	2.66786	2.80854	2.91285	3.01584	3.09939	3.17263	3.23894	3.38734	3.41327	3.50443	3.53514	3.57632	3.69445	3.69106	3.76355	3.74218	3.73732	3.81604	3.80933	3.84831	3.86906	3.8503
wt	1	1.16483	1.17218	1.24835	1.24849	1.27001	1.32417	1.40323	1.44802	1.60092	1.70517	1.88859	2.02686	2.19001	2.33848	2.49617	2.55611	2.75871	2.81284	3.00335	3.13618	3.28741	3.41482	3.57214	3.63262	3.67928	3.77767	3.8793	3.952	4.07542	4.09192	4.17021	4.25785	4.28902	4.3583	4.39382	4.43622	4.49177	4.46274
IFNARKO	1	1.12223	1.21169	1.3518	1.39003	1.40142	1.4699	1.54701	1.6768	1.74001	1.8981	2.08363	2.2359	2.41386	2.60438	2.73856	2.90848	3.02126	3.21404	3.30235	3.3315	3.59762	3.70309	3.86645	4.06877	4.19107	4.4351	4.49517	4.74275	4.965	5.06702	5.21527	5.36114	5.4288	5.59139	5.59651	5.5024	5.85869	5.79044
IFNARKO	1	1.09188	1.22422	1.34918	1.42348	1.46362	1.51358	1.59174	1.69754	1.71378	1.90669	2.07498	2.21483	2.33157	2.47833	2.61184	2.74414	2.80982	2.90566	3.07695	3.19337	3.4311	3.50679	3.68256	3.78877	3.9105	4.04549	4.22318	4.40191	4.55859	4.6032	4.87108	4.88552	5.06	5.08491	5.19044	5.39526	5.45678	5.46614
Casp1/11DKO	1	1.07515	1.04647	1.01581	1.00414	0.999874	1.01642	1.01603	1.04298	1.07147	1.14508	1.25223	1.36314	1.46699	1.62334	1.69021	1.80082	1.91904	1.98993	2.11672	2.16391	2.33374	2.51085	2.6234	2.75205	2.88147	3.04875	3.21235	3.4487	3.56621	3.75654	3.96171	4.09451	4.22821	4.37551	4.49935	4.61214	4.82416	4.9455
Casp1/11DKO	1	0.9721	0.982891	0.966871	0.945786	0.95004	0.987419	1.00355	1.0189	1.04005	1.08215	1.12462	1.21125	1.3318	1.42977	1.55664	1.68851	1.71848	1.75939	1.86415	1.91116	2.07041	2.12639	2.28636	2.39341	2.45146	2.61586	2.70824	2.88241	2.91191	3.0543	3.16372	3.36361	3.51023	3.68207	3.73102	3.91571	4.09073	4.13841

## Sheet: S4 Fig
RNAseq data has been uploaded to GEO: REFERENCE# GSE165020.

[truncated: 3 more sheets: S5 Fig, S6 Fig, S7 Fig]
